# Supplementary material for: Automated cleaning of tie point clouds following USGS guidelines in Agisoft Metashape professional (ver. 2.1.0)
Source: MethodsX. 2024 Mar 26;12:102679. doi: 10.1016/j.mex.2024.102679 (PMC10992719; doi:10.1016/j.mex.2024.102679)
Supplement: Supplementary file 1 [file mmc1.xlsx]

## Sheet: Tab. S1
Tab. S1. Overview on camera model optimization testing results (data from automated runs presented as arithmetic means from 5 individual runs; standard deviation in brackets).
		Initial	Step 1				Step 2				Step 3				Step 4
						t				t				t		RMSE		t
Project (type)	Run	nP	nI	L	nP	(s)	nI	L	nP	(s)	nI	L	nP	(s)	nI	(px)	nP	(s)
BA18-008 (close range, lightbox)	SCC-Default	996690	1	15.62 (<0.01)	498,346 (0)	56 (6)	1	3.00 (0)	259,639 (0)	29 (1)	16 (0)	0.30 (0)	191,118 (0)	126 (3)	-	-	-	-
	SCC-Optimized	996690	2 (0)	10.00 (<0.01)	294,274 (0)	79 (22)	2 (0)	2.34 (0)	73,570 (0)	30 (7)	17 (0)	0.30 (0)	45,475 (0)	78 (3)	-	-	-	-
	SCC-RMSEm	996690	2 (0)	10.00 (<0.01)	294,274 (0)	77 (11)	1	3.00 (0)	149,874 (0)	23 (1)	16 (1)	0.30 (<0.01)	95,844 (7)	99 (4)	18 (0)	0.17 (<0.01)	14391 (1)	347 (13)
	Manual-Default	996690	1	15.7	500256	91	1	3	260746	21	18	0.3	192112	336	-	-	-	-
Lucia (drone; Sanz-Ablanedo et al. 2018)	SCC-Default	11527058	1	10.16 (0)	6,599,241 (0)	571 (26)	1	3.00 (0)	3,406,529 (0)	354 (24)	17 (5)	0.30 (<0.01)	1,809,168 (13,253)	2,312 (619)	-	-	-	-
	SCC-Optimized	11527058	2 (0)	10.00 (0)	6,595,942 (0)	746 (2)	1	2.94 (0)	3,297,972 (0)	315 (9)	15 (5)	0.30 (<0.01)	1,764,563 (21,593)	2,104 (613)	-	-	-	-
	SCC-RMSEm	11527058	2 (0)	10.00 (0)	6,595,942 (0)	871 (18)	1	2.94 (0)	3,297,972 (0)	404 (37)	18 (6)	0.30 (<0.01)	1,752,551 (24,586)	2,695 (538)	8 (<1)	0.18 (<0.01)	738,961 (24,385)	7,930 (817)
	Manual-Default	11527058	1	10.16 (0)	6,595,942 (0)	208	1	3	3406143	167	13	0.3	1809213	1979	-	-	-	-
Urft (drone; Stauch et al. 2023)	SCC-Default	3897863	1	40.58 (41.58)	2,974,460 (0)	485 (20)	1	3.00 (0)	1,989,614 (0)	144 (6)	13 (1)	0.30 (<0.01)	1,640,778 (90)	557 (29)	-	-	-	-
	SCC-Optimized	3897863	1	36.15 (35.77)	2,974,460 (0)	497 (13)	1	2.49 (0)	1,487,229 (0)	160 (15)	14 (<1)	0.30 (0.01)	1,226,146 (55)	548 (46)	-	-	-	-
	SCC-RMSEm	3897863	1	10.03 (<0.01)	2,974,460 (0)	588 (22)	1	2.49 (0)	1,487,229 (0)	176 (11)	14 (1)	0.30 (<0.01)	1,226,171 (109)	624 (30)	4 (0)	0.16 (<0.01)	804493 (72)	1,152 (69)
	Manual-RMSEm	3897863	1	10	2974370	333	1	2.5	1502072	105	13	0.3	1228533	624	4	0.163808	819095	862
Step 1 - Filtering by reconstruction uncertainty; Step 2 - Filtering by projection accuracy; Step 3 - Filtering by reprojection error; Step 4 - Filtering by reprojection error (threshold defined by RMSE).
nP - Number of tie points; nI - Number of iterations; L - Error reduction level approached; t - Processing time; RMSE - Unweighted root mean square reprojection error of the point cloud.
Data sources:
Sanz-Ablanedo, E., Chandler, J. H., Rodríguez-Pérez, J. R., and Ordóñez, C.: Accuracy of Unmanned Aerial Vehicle (UAV) and SfM Photogrammetry Survey as a Function of the Number and Location of Ground Control Points Used, Remote Sensing, 10, 1606, 2018.
Stauch, G., Dörwald, L., Esch, A., and Walk, J.: 115 years of sediment deposition in a reservoir in Central Europe: Topographic change detection, Earth Surface Processes and Landforms, doi: 10.1002/esp.5722, 2023.

## Sheet: Tab. S2
Tab. S1. Detailed camera model optimization testing results.
	Project	BA18-008	BA18-008	BA18-008	BA18-008	BA18-008	BA18-008	BA18-008	BA18-008	BA18-008	BA18-008	BA18-008	BA18-008	BA18-008	BA18-008	BA18-008	BA18-008	Lucia	Lucia	Lucia	Lucia	Lucia	Lucia	Lucia	Lucia	Lucia	Lucia	Lucia	Lucia	Lucia	Lucia	Lucia	Lucia	Urft	Urft	Urft	Urft	Urft	Urft	Urft	Urft	Urft	Urft	Urft	Urft	Urft	Urft	Urft	Urft
	Trial	SCC-Default_r1	SCC-Default_r2	SCC-Default_r3	SCC-Default_r4	SCC-Default_r5	SCC-Optimized_r1	SCC-Optimized_r2	SCC-Optimized_r3	SCC-Optimized_r4	SCC-Optimized_r5	SCC-RMSEm_r1	SCC-RMSEm_r2	SCC-RMSEm_r3	SCC-RMSEm_r4	SCC-RMSEm_r5	Manual-Default	SCC-Default_r1	SCC-Default_r2	SCC-Default_r3	SCC-Default_r4	SCC-Default_r5	SCC-Optimized_r1	SCC-Optimized_r2	SCC-Optimized_r3	SCC-Optimized_r4	SCC-Optimized_r5	SCC-RMSEm_r1	SCC-RMSEm_r2	SCC-RMSEm_r3	SCC-RMSEm_r4	SCC-RMSEm_r5	Manual-Default	SCC-Default_r1	SCC-Default_r2	SCC-Default_r3	SCC-Default_r4	SCC-Default_r5	SCC-Optimized_r1	SCC-Optimized_r2	SCC-Optimized_r3	SCC-Optimized_r4	SCC-Optimized_r5	SCC-RMSEm_r1	SCC-RMSEm_r2	SCC-RMSEm_r3	SCC-RMSEm_r4	SCC-RMSEm_r5	RMSEm-Manual
Intial	CS	Local Coordinates	Local Coordinates	Local Coordinates	Local Coordinates	Local Coordinates	Local Coordinates	Local Coordinates	Local Coordinates	Local Coordinates	Local Coordinates	Local Coordinates	Local Coordinates	Local Coordinates	Local Coordinates	Local Coordinates	Local Coordinates	ETRS89/UTM 30N	ETRS89/UTM 30N	ETRS89/UTM 30N	ETRS89/UTM 30N	ETRS89/UTM 30N	ETRS89/UTM 30N	ETRS89/UTM 30N	ETRS89/UTM 30N	ETRS89/UTM 30N	ETRS89/UTM 30N	ETRS89/UTM 30N	ETRS89/UTM 30N	ETRS89/UTM 30N	ETRS89/UTM 30N	ETRS89/UTM 30N	ETRS89/UTM 30N	WGS84	WGS85	WGS86	WGS87	WGS88	WGS87	WGS88	WGS89	WGS90	WGS91	WGS87	WGS87	WGS87	WGS88	WGS89	WGS84
	nP	996690	996690	996690	996690	996690	996690	996690	996690	996690	996690	996690	996690	996690	996690	996690	996690	11527058	11527058	11527058	11527058	11527058	11527058	11527058	11527058	11527058	11527058	11527058	11527058	11527058	11527058	11527058	11527058	3897863	3897863	3897863	3897863	3897863	3897863	3897863	3897863	3897863	3897863	3897863	3897863	3897863	3897863	3897863	3897863
	RMSE (px)	0.84719	0.84719	0.84719	0.84719	0.84719	0.84719	0.84719	0.84719	0.84719	0.84719	0.84719	0.84719	0.84719	0.84719	0.84719	0.84719	3.5054	3.5054	3.5054	3.5054	3.5054	3.5054	3.5054	3.5054	3.5054	3.5054	3.5054	3.5054	3.5054	3.5054	3.5054	3.5054	0.7658	0.7658	0.7658	0.7658	0.7658	0.7658	0.7658	0.7658	0.7658	0.7658	0.7658	0.7658	0.7658	0.7658	0.7658	0.7658
	SEUW	0.14941	0.14941	0.14941	0.14941	0.14941	0.14941	0.14941	0.14941	0.14941	0.14941	0.14941	0.14941	0.14941	0.14941	0.14941	0.14941	0.21739	0.21739	0.21739	0.21739	0.21739	0.21739	0.21739	0.21739	0.21739	0.21739	0.21739	0.21739	0.21739	0.21739	0.21739	0.21739	0.16557	0.16557	0.16557	0.16557	0.16557	0.16557	0.16557	0.16557	0.16557	0.16557	0.16557	0.16557	0.16557	0.16557	0.16557	0.16557
	es||p,co (m)	2e-05	2e-05	2e-05	2e-05	2e-05	2e-05	2e-05	2e-05	2e-05	2e-05	2e-05	2e-05	2e-05	2e-05	2e-05	2e-05	1.77577	1.77577	1.77577	1.77577	1.77577	1.77577	1.77577	1.77577	1.77577	1.77577	1.77577	1.77577	1.77577	1.77577	1.77577	1.77577	0.01369	0.01369	0.01369	0.01369	0.01369	0.01369	0.01369	0.01369	0.01369	0.01369	0.01369	0.01369	0.01369	0.01369	0.01369	0.01369
	es||p,ch (m)	6.3e-05	6.3e-05	6.3e-05	6.3e-05	6.3e-05	6.3e-05	6.3e-05	6.3e-05	6.3e-05	6.3e-05	6.3e-05	6.3e-05	6.3e-05	6.3e-05	6.3e-05	6.3e-05	2.2609	2.2609	2.2609	2.2609	2.2609	2.2609	2.2609	2.2609	2.2609	2.2609	2.2609	2.2609	2.2609	2.2609	2.2609	2.2609	1.10745	1.10745	1.10745	1.10745	1.10745	1.10745	1.10745	1.10745	1.10745	1.10745	1.10745	1.10745	1.10745	1.10745	1.10745	1.10745
	ni<100	0	0	0	0	0	0	0	0	0	0	0	0	0	0	0	0	17	17	17	17	17	17	17	17	17	17	17	17	17	17	17	17	25	25	25	25	25	25	25	25	25	25	25	25	25	25	25	25
Step 1	Total time	00:00:55	00:01:06	00:00:51	00:00:57	00:00:53	00:01:57	00:01:12	00:01:14	00:01:06	00:01:05	00:01:36	00:01:15	00:01:11	00:01:10	00:01:14	00:01:31	00:09:13	00:09:17	00:09:11	00:10:11	00:09:43	00:12:26	00:12:26	00:12:24	00:12:30	00:12:24	00:14:05	00:14:29	00:14:51	00:14:29	00:14:43	00:03:28	00:07:56	00:08:35	00:08:15	00:07:44	00:07:55	00:08:33	00:08:12	00:08:27	00:08:11	00:08:01	00:10:15	00:09:57	00:09:23	00:09:56	00:09:27	00:05:33
	nI	1	1	1	1	1	2	2	2	2	2	2	2	2	2	2	1	1	1	1	1	1	2	2	2	2	2	2	2	2	2	2	1	1	1	1	1	1	1	1	1	1	1	1	1	1	1	1	1
	L	15.6211	15.6211	15.6211	15.6211	15.6211	10.0004	10.0016	10.0016	10.0016	10.0016	10.0016	10.0015	10.0016	10.0016	10.0016	15.7011	10.1554	10.1554	10.1554	10.1554	10.1554	10.0043	10.0043	10.0043	10.0043	10.0043	10.0043	10.0043	10.0043	10.0043	10.0043	10.1555	10.0331	10.331	10.3311	87.961	84.2508	10.0331	10.0331	10.0331	75.3463	75.3223	10.0331	10.0331	10.0331	10.0331	10.0331	10
	nP	498346	498346	498346	498346	498346	294274	294274	294274	294274	294274	294274	294274	294274	294274	294274	500256	6599241	6599241	6599241	6599241	6599241	6595942	6595942	6595942	6595942	6595942	6595942	6595942	6595942	6595942	6595942	6598740	2974460	2974460	2974460	2974460	2974460	2974460	2974460	2974460	2974460	2974460	2974460	2974460	2974460	2974460	2974460	2974370
	RMSE (px)	0.94917	0.94917	0.94917	0.94917	0.94917	1.01678	1.01678	1.01678	1.01678	1.01678	1.01678	1.01678	1.01678	1.01678	1.01678	0.948592	1.32562	1.32562	1.32562	1.32562	1.32562	1.32575	1.32575	1.32575	1.32575	1.32575	1.32575	1.32575	1.32575	1.32575	1.32575	1.32564	0.77332	0.77333	0.77332	0.77332	0.77332	0.77332	0.77332	0.77332	0.77333	0.77332	0.77332	0.77332	0.77332	0.77333	0.77333	0.77332
	SEUW	0.14755	0.14755	0.14755	0.14755	0.14755	0.14779	0.14779	0.14779	0.14779	0.14779	0.14779	0.14779	0.14779	0.14779	0.14779	0.147559	0.251	0.251	0.251	0.251	0.251	0.25099	0.25099	0.25099	0.25099	0.25099	0.25099	0.25099	0.25099	0.25099	0.25099	0.251004	0.16233	0.16233	0.16233	0.16233	0.16233	0.16233	0.16233	0.16233	0.16233	0.16233	0.16233	0.16233	0.16233	0.16233	0.16233	0.16233
	es||p,co (m)	2e-05	2e-05	2e-05	2e-05	2e-05	2e-05	2e-05	2e-05	2e-05	2e-05	2e-05	2e-05	2e-05	2e-05	2e-05	2e-05	0.253369	0.253369	0.253369	0.253369	0.253369	0.253379	0.253379	0.253379	0.253379	0.253379	0.253379	0.253379	0.253379	0.253379	0.253379	0.253365	0.01369	0.01369	0.01369	0.01369	0.01369	0.01369	0.01369	0.01369	0.01369	0.01369	0.01369	0.01369	0.01369	0.01369	0.01369	0.01369
	es||p,ch (m)	6.3e-05	6.3e-05	6.3e-05	6.3e-05	6.3e-05	6.3e-05	6.3e-05	6.3e-05	6.3e-05	6.3e-05	6.3e-05	6.3e-05	6.3e-05	6.3e-05	6.3e-05	6.3e-05	0.361533	0.361533	0.361533	0.361533	0.361533	0.361539	0.361539	0.361539	0.361539	0.361539	0.361539	0.361539	0.361539	0.361539	0.361539	0.361533	1.10745	1.10745	1.10745	1.10745	1.10745	1.10745	1.10745	1.10745	1.10745	1.10745	1.10745	1.10745	1.10745	1.10745	1.10745	1.10745
	ni<100	0	0	0	0	0	0	0	0	0	0	0	0	0	0	0	0	20	20	20	20	20	20	20	20	20	20	20	20	20	20	20	20	40	40	40	40	40	40	40	40	40	40	40	40	40	40	40	40
	nR	0	0	0	0	0	0	0	0	0	0	0	0	0	0	0		0	0	0	0	0	0	0	0	0	0	0	0	0	0	0	0	0	0	0	0	0	0	0	0	0	0	0	0	0	0	0
	nP,R	0	0	0	0	0	0	0	0	0	0	0	0	0	0	0		0	0	0	0	0	0	0	0	0	0	0	0	0	0	0	0	0	0	0	0	0	0	0	0	0	0	0	0	0	0	0
Step 2	Total time	00:00:28	00:00:28	00:00:30	00:00:29	00:00:30	00:00:42	00:00:28	00:00:27	00:00:26	00:00:29	00:00:23	00:00:23	00:00:24	00:00:25	00:00:21	00:00:21	00:05:27	00:06:01	00:05:34	00:06:01	00:06:26	00:05:05	00:05:15	00:05:13	00:05:10	00:05:30	00:07:48	00:06:47	00:06:21	00:06:17	00:06:28	00:02:47	00:02:32	00:02:19	00:02:17	00:02:27	00:02:25	00:02:44	00:02:43	00:02:29	00:02:24	00:03:01	00:03:02	00:02:43	00:02:53	00:02:50	00:03:10	00:01:45
	nI	1	1	1	1	1	2	2	2	2	2	1	1	1	1	1	1	1	1	1	1	1	1	1	1	1	1	1	1	1	1	1	1	1	1	1	1	1	1	1	1	1	1	1	1	1	1	1	1
	L	3.00031	3.00031	3.00031	3.00031	3.00031	2.34129	2.34129	2.34129	2.34129	2.34129	3.00034	3.00034	3.00034	3.00034	3.00034	2.99999	3.00006	3.00006	3.00006	3.00006	3.00006	2.94209	2.94209	2.94209	2.94209	2.94209	2.94209	2.94209	2.94209	2.94209	2.94209	3	3.00002	3.00002	3.00002	3.00002	3.00002	2.4899	2.4899	2.4899	2.4899	2.4899	2.4899	2.4899	2.4899	2.4899	2.4899	2.5
	nP	259639	259639	259639	259639	259639	73570	73570	73570	73570	73570	149874	149874	149874	149874	149874	260746	3406529	3406529	3406529	3406529	3406529	3297972	3297972	3297972	3297972	3297972	3297972	3297972	3297972	3297972	3297972	3406143	1989614	1989614	1989614	1989614	1989614	1487229	1487229	1487229	1487229	1487229	1487229	1487229	1487229	1487229	1487229	1502072
	RMSE (px)	0.43626	0.43626	0.43626	0.43626	0.43626	0.41521	0.41521	0.41521	0.41521	0.41521	0.45774	0.45774	0.45774	0.45774	0.45774	0.435997	0.69508	0.69508	0.69508	0.69508	0.69508	0.69093	0.69093	0.69093	0.69093	0.69093	0.69093	0.69093	0.69093	0.69093	0.69093	0.695079	0.41045	0.41045	0.41045	0.41045	0.41045	0.38308	0.38308	0.38308	0.38308	0.38308	0.38308	0.38308	0.38308	0.38308	0.38308	0.383367
	SEUW	0.1602	0.1602	0.1602	0.1602	0.1602	0.16762	0.16762	0.16762	0.16762	0.16762	0.16013	0.16013	0.16013	0.16013	0.16013	0.160212	0.31813	0.31813	0.31813	0.31813	0.31813	0.32042	0.32042	0.32042	0.32042	0.32042	0.32042	0.32042	0.32042	0.32042	0.32042	0.318133	0.1786	0.1786	0.1786	0.1786	0.1786	0.18235	0.18235	0.18235	0.18235	0.18235	0.18235	0.18235	0.18235	0.18235	0.18235	0.182239
	es||p,co (m)	1.9e-05	1.9e-05	1.9e-05	1.9e-05	1.9e-05	1.4e-05	1.4e-05	1.4e-05	1.4e-05	1.4e-05	1.9e-05	1.9e-05	1.9e-05	1.9e-05	1.9e-05	1.9e-05	0.223418	0.223418	0.223418	0.223418	0.223418	0.22135	0.22135	0.22135	0.22135	0.22135	0.22135	0.22135	0.22135	0.22135	0.22135	0.22341	0.013181	0.013181	0.013181	0.013181	0.013181	0.012764	0.012764	0.012764	0.012764	0.012764	0.012764	0.012764	0.012764	0.012764	0.012764	0.01278
	es||p,ch (m)	6.1e-05	6.1e-05	6.1e-05	6.1e-05	6.1e-05	6.2e-05	6.2e-05	6.2e-05	6.2e-05	6.2e-05	6.2e-05	6.2e-05	6.2e-05	6.2e-05	6.2e-05	6.1e-05	0.36788	0.36788	0.36788	0.36788	0.36788	0.368208	0.368208	0.368208	0.368208	0.368208	0.368208	0.368208	0.368208	0.368208	0.368208	0.367876	1.10749	1.10749	1.10749	1.10749	1.10749	1.10748	1.10748	1.10748	1.10748	1.10748	1.10748	1.10748	1.10748	1.10748	1.10748	1.10748
	ni<100	0	0	0	0	0	0	0	0	0	0	0	0	0	0	0	0	32	32	32	32	32	36	36	36	36	36	36	36	36	36	36	32	63	63	63	63	63	80	80	80	80	80	80	80	80	80	80	80
	nR	0	0	0	0	0	0	0	0	0	0	0	0	0	0	0		0	0	0	0	0	0	0	0	0	0	0	0	0	0	0	0	0	0	0	0	0	0	0	0	0	0	0	0	0	0	0
	nP,R	0	0	0	0	0	0	0	0	0	0	0	0	0	0	0		0	0	0	0	0	0	0	0	0	0	0	0	0	0	0	0	0	0	0	0	0	0	0	0	0	0	0	0	0	0	0
	Total time	00:02:04	00:02:07	00:02:02	00:02:08	00:02:09	00:01:22	00:01:16	00:01:18	00:01:16	00:01:20	00:01:35	00:01:46	00:01:39	00:01:39	00:01:35	00:05:36	00:28:46	00:27:06	00:42:06	00:51:17	00:43:26	00:48:49	00:37:54	00:20:23	00:32:47	00:35:26	00:36:18	00:49:34	00:58:09	00:39:35	00:40:09	00:32:59	00:09:33	00:10:32	00:09:55	00:09:26	00:10:21	00:08:51	00:09:00	00:08:35	00:08:43	00:10:29	00:10:18	00:10:00	00:10:51	00:09:51	00:10:58	00:10:24
	nI	16	16	16	16	16	17	17	17	17	17	15	17	16	15	15	18	13	12	15	24	20	23	16	12	11	12	14	22	25	16	11	13	13	13	13	12	12	14	14	14	13	14	13	13	14	13	15	13
	L	0.302906	0.302905	0.303053	0.303053	0.302905	0.304686	0.304686	0.304687	0.304687	0.304686	0.304531	0.301291	0.300751	0.304353	0.304531	0.300079	0.299898	0.300001	0.300168	0.299804	0.299902	0.299983	0.299902	0.299926	0.299998	0.300298	0.299993	0.299853	0.299909	0.299998	0.299998	0.299998	0.301898	0.301313	0.301809	0.3008	0.300407	0.301165	0.313565	0.30369	0.302976	0.302242	0.302976	0.303213	0.301549	0.301165	0.301165	0.301094
	nP	191118	191118	191118	191118	191118	45475	45475	45475	45475	45475	95844	95853	95833	95844	95844	192112	1818359	1824039	1812511	1793201	1797730	1736575	1755989	1760863	1794285	1775103	1749610	1736890	1736015	1744889	1795351	1809213	1640712	1640712	1640712	1640876	1640876	1226122	1226122	1226122	1226244	1226122	1226244	1226244	1226122	1226244	1226000	1228533
	RMSE (px)	0.33557	0.33557	0.33556	0.33556	0.33557	0.31319	0.31319	0.31319	0.31319	0.31319	0.35014	0.35016	0.35011	0.35014	0.35014	0.335249	0.33131	0.33194	0.33059	0.32824	0.3288	0.3251	0.3275	0.32806	0.33217	0.32974	0.32671	0.32513	0.32502	0.32607	0.3323	0.330138	0.30047	0.30047	0.30047	0.30051	0.30051	0.27965	0.27965	0.27965	0.27969	0.27965	0.27969	0.27968	0.27965	0.27969	0.27961	0.280158
	SEUW	0.128345	0.128345	0.12835	0.12835	0.12835	0.13071	0.13071	0.13071	0.13071	0.13071	0.12596	0.12596	0.12595	0.12596	0.12595	0.128353	0.21017	0.21059	0.20967	0.20805	0.20831	0.20977	0.21148	0.21198	0.21527	0.21304	0.2108	0.20979	0.20973	0.21029	0.21538	0.209206	0.14321	0.14321	0.14321	0.14323	0.14323	0.14668	0.14668	0.14668	0.1467	0.14668	0.1467	0.14669	0.14668	0.1467	0.14667	0.146593
	es||p,co (m)	9e-06	9e-06	9e-06	9e-06	9e-06	4e-06	4e-06	4e-06	4e-06	4e-06	6e-06	6e-06	6e-06	6e-06	6e-06	9e-06	0.048994	0.049395	0.048519	0.046675	0.046983	0.046591	0.048464	0.048933	0.052139	0.04998	0.047883	0.046622	0.046565	0.047292	0.05228	0.048133	0.011879	0.011878	0.01188	0.011879	0.011879	0.011395	0.011395	0.011394	0.011394	0.011393	0.011394	0.011397	0.011394	0.011397	0.011393	0.011415
	es||p,ch (m)	6.7e-05	6.7e-05	6.7e-05	6.7e-05	6.7e-05	7.9e-05	7.9e-05	7.9e-05	7.9e-05	7.9e-05	7e-05	7e-05	7e-05	7e-05	7e-05	6.8e-05	0.383356	0.382321	0.385045	0.392242	0.391643	0.393691	0.385736	0.383806	0.379327	0.381685	0.387654	0.393336	0.39338	0.390254	0.379174	0.386608	1.1073	1.10731	1.1073	1.1073	1.1073	1.10721	1.10722	1.10723	1.10722	1.10722	1.10722	1.10722	1.10722	1.10722	1.10722	1.10723
	ni<100	0	0	0	0	0	1	1	1	1	1	0	0	0	0	0	0	81	81	83	88	85	92	88	86	82	84	90	82	92	91	81	83	76	76	76	76	76	97	97	97	97	97	97	97	97	97	97	96
	nR	1	1	1	1	1	1	1	1	1	1	1	2	1	2	1	1	1	2	1	2	4	3	3	0	1	1	0	3	4	1	1	1	0	0	0	0	0	0	1	1	0	0	0	0	0	0	1
	nP,R	5	5	5	5	5	3	2	2	2	2	4	7	3	6	4	5	11847	11014	7037	5351	16358	25940	24669	0	1700	11404	0	16838	15758	5673	418	4714	0	0	0	0	0	0	2	6	0	0	0	0	0	0	1
	Total time											00:05:27	00:05:42	00:05:53	00:05:50	00:06:03												02:06:58	02:07:31	02:34:59	01:59:04	02:12:17												00:19:57	00:20:12	00:18:11	00:18:04	00:20:27	00:14:22
	nI											18	18	18	18	18												8	8	8	8	9												4	4	4	4	4	4
	nP											14391	14392	14389	14391	14391												753153	747676	747298	751119	695557												804541	804541	804461	804541	804380	819095
	RMSE (px)											0.17414	0.17412	0.17407	0.17416	0.17398												0.17961	0.17888	0.17886	0.17933	0.17376												0.16214	0.16214	0.16212	0.16214	0.16211	0.163808
	SEUW											0.06948	0.06943	0.06948	0.06956	0.06949												0.1676	0.16724	0.16717	0.16745	0.16386												0.10118	0.10118	0.10117	0.10117	0.10116	0.10162
	es||p,co (m)											6e-06	7e-06	7e-06	7e-06	7e-06	0											0.020387	0.020215	0.020195	0.020309	0.018268												0.00954	0.00954	0.00954	0.009541	0.009539	0.009574
	es||p,ch (m)											9e-05	9.1e-05	9.2e-05	9e-05	9e-05	0											0.455865	0.453501	0.452589	0.455451	0.46578												1.10688	1.10688	1.10689	1.10689	1.10688	1.10687
	ni<100											21	21	22	22	22												422	426	430	423	501												164	164	164	164	164	162
	Σ Time	00:03:27	00:03:41	00:03:23	00:03:34	00:03:32	00:04:01	00:02:56	00:02:59	00:02:48	00:02:54	00:09:01	00:09:06	00:09:07	00:09:04	00:09:13	00:07:28	00:43:26	00:42:24	00:56:51	01:07:29	00:59:35	01:06:20	00:55:35	00:38:00	00:50:27	00:53:20	03:05:09	03:18:21	03:54:20	02:59:25	03:13:37	00:39:14	00:20:01	00:21:26	00:20:27	00:19:37	00:20:41	00:20:08	00:19:55	00:19:31	00:19:18	00:21:31	00:43:32	00:42:52	00:41:18	00:40:41	00:44:02	00:32:04
Step 1 - Filtering by reconstruction uncertainty; Step 2 - Filtering by projection accuracy; Step 3 - Filtering by reprojection error; Step 4 - Filtering by reprojection error (threshold defined by RMSE).
CS - Coordinate system; nP - Number of tie points; RMSE - Unweighted root mean square reprojection error of the point cloud; SEUW - Standard error per unit weight; es||p,co - Control scale or point error; es||p,ch - Check scale or point error; ni<100 - Number of images with less than 100 projections; nI - Number of iterations; L - Error reduction level approached; nR - Number of reversals; nR,P -…
Data sources:
Sanz-Ablanedo, E., Chandler, J. H., Rodríguez-Pérez, J. R., and Ordóñez, C.: Accuracy of Unmanned Aerial Vehicle (UAV) and SfM Photogrammetry Survey as a Function of the Number and Location of Ground Control Points Used, Remote Sensing, 10, 1606, 2018.
Stauch, G., Dörwald, L., Esch, A., and Walk, J.: 115 years of sediment deposition in a reservoir in Central Europe: Topographic change detection, Earth Surface Processes and Landforms, doi: 10.1002/esp.5722, 2023.
