# Supplementary material for: Automated cleaning of tie point clouds following USGS guidelines in Agisoft Metashape professional (ver. 2.1.0)
Source: MethodsX. 2024 Mar 26;12:102679. doi: 10.1016/j.mex.2024.102679 (PMC10992719; doi:10.1016/j.mex.2024.102679)
Supplement: Supplementary file 3 — The supplementary material includes supplementary text, figures and the processing reports generated by the software. [file mmc3.zip]

Archive with 48 entries (48 files):
- BA18008_Manual-Default.pdf
- BA18008_SCC-Default_r1.pdf
- BA18008_SCC-Default_r2.pdf
- BA18008_SCC-Default_r3.pdf
- BA18008_SCC-Default_r4.pdf
- BA18008_SCC-Default_r5.pdf
- BA18008_SCC-Optimized_r1.pdf
- BA18008_SCC-Optimized_r2.pdf
- BA18008_SCC-Optimized_r3.pdf
- BA18008_SCC-Optimized_r4.pdf
- BA18008_SCC-Optimized_r5.pdf
- BA18008_SCC-RMSEm_r1.pdf
- BA18008_SCC-RMSEm_r2.pdf
- BA18008_SCC-RMSEm_r3.pdf
- BA18008_SCC-RMSEm_r4.pdf
- BA18008_SCC-RMSEm_r5.pdf
- Lucia_Manual-Default.pdf
- Lucia_SCC-Default_r1.pdf
- Lucia_SCC-Default_r2.pdf
- Lucia_SCC-Default_r3.pdf
- Lucia_SCC-Default_r4.pdf
- Lucia_SCC-Default_r5.pdf
- Lucia_SCC-Optimized_r1.pdf
- Lucia_SCC-Optimized_r2.pdf
- Lucia_SCC-Optimized_r3.pdf
- Lucia_SCC-Optimized_r4.pdf
- Lucia_SCC-Optimized_r5.pdf
- Lucia_SCC-RMSEm_r1.pdf
- Lucia_SCC-RMSEm_r2.pdf
- Lucia_SCC-RMSEm_r3.pdf
- Lucia_SCC-RMSEm_r4.pdf
- Lucia_SCC-RMSEm_r5.pdf
- Urft_Manual-RMSEm.pdf
- Urft_SCC-Default_r1.pdf
- Urft_SCC-Default_r2.pdf
- Urft_SCC-Default_r3.pdf
- Urft_SCC-Default_r4.pdf
- Urft_SCC-Default_r5.pdf
- Urft_SCC-Optimized_r1.pdf
- Urft_SCC-Optimized_r2.pdf
- Urft_SCC-Optimized_r3.pdf
- Urft_SCC-Optimized_r4.pdf
- Urft_SCC-Optimized_r5.pdf
- Urft_SCC-RMSEm_r1.pdf
- Urft_SCC-RMSEm_r2.pdf
- Urft_SCC-RMSEm_r3.pdf
- Urft_SCC-RMSEm_r4.pdf
- Urft_SCC-RMSEm_r5.pdf
